# Supplementary material for: BDSF Analogues Inhibit Quorum Sensing-Regulated Biofilm Production in Xylella fastidiosa
Source: Microorganisms. 2024 Dec 4;12(12):2496. doi: 10.3390/microorganisms12122496 (PMC11727845; doi:10.3390/microorganisms12122496)
Supplement: Supplementary file 1 [file microorganisms-12-02496-s001.zip]

Archive with 1 entries (1 files):
- microorganisms-3279161-supplementary.pdf
